# Supplementary material for: Impact of atmospheric particulate matter retention on physiological characters of five plant species under different pollution levels in Zhengzhou
Source: PeerJ. 2024 Sep 27;12:e18119. doi: 10.7717/peerj.18119 (PMC11441390; doi:10.7717/peerj.18119)
Supplement: Supplemental Information 1 [file peerj-12-18119-s001.xlsx]

## Sheet: Sheet1
Pollution level	tree species	TSP(g·m-2)	PM10(g·m-2)	PM2.5(g·m-2)	Chlorophyll a(mg·g-1)	Chlorophyll b(mg·g-1)	soluble sugar content(%)	soluble protein content(mg/g)	Superoxide dismutase (SOD)(u·g-1)	peroxidase (POD)(u·g-1)	Malondialdehyde (MDA)(μmol·g-1)	specific leaf weight (SLW)(mg·cm-2)	stomatal length(μm)	stomatal width(μm)	stomatal number(piece)	Pn(μmol∙m-2∙s-1)	E(mol∙m-2∙s-1)	Gs(mol∙m-2∙s-1)	Ci(μmol∙mol-1)	Tfm	Fv/Fm	Vi	Vj	Sm	N	TRo/RC	ETo/RC	phi(Ro)	PI abs
Zhongzhou Avenue	Photinia serrulata	2.83	0.66	0.57	0.236826	0.0984626	3.32663	1.40338	195.669	1.3865	16.0595	161.05	23.5	21.1	44	10.47	1.81	0.06	211	290	0.843	0.6866	0.2788	30.6448	15.722	0.513	0.37	0.2641	6.325
	Photinia serrulata	2.71	0.59	0.51	0.17858	0.0659014	3.74088	1.77966	187.869	1.425	19.3478	160.8	25.1	19.6	43	9.24	1.91	0.07	223	290	0.84	0.745	0.3438	26.2184	15.0677	0.5747	0.3771	0.2141	5.954
	Photinia serrulata	2.93	0.47	0.58	0.298735	0.105667	3.97	2.33247	191.769	1.40575	17.5313	168.3	26.1	19.9	51	9.53	1.96	0.08	217	270	0.839	0.7404	0.3283	26.2125	14.3939	0.5491	0.3689	0.2178	15.017
	Euonymus japonicus	4.68	1.87	1.06	0.194435	0.0696197	1.49375	0.503527	295.045	0.2956	9.4132	154.778	19.5	16.7	32	7.24	1.23	0.05	228	290	0.781	0.8004	0.4823	25.5619	22.2114	0.8689	0.3706	0.1461	2.388
	Euonymus japonicus	4.87	1.93	1.01	0.217505	0.0871357	1.1695	0.536013	307.467	0.355369	9.7257	156.3	20.9	17.1	36	8.13	1.41	0.07	210	270	0.786	0.7704	0.4797	25.3156	16.8172	0.6643	0.3355	0.1623	4.431
	Euonymus japonicus	4.21	1.84	1.01	0.220723	0.0737835	1.38375	0.393076	301.256	0.325485	12.0233	152.6	20.2	15.1	43	6.84	1.45	0.07	220	270	0.779	0.7761	0.4766	22.3383	18.3383	0.8209	0.3211	0.1365	2.152
	Pittosporum tobira	2.54	0.34	0.28	0.216058	0.0740709	3.79412	3.77297	203.425	0.6325	3.95197	120.189	29.3	25.8	51	10.81	2.18	0.09	227	280	0.822	0.7547	0.2935	32.1377	22.2801	0.6933	0.4343	0.2016	9.166
	Pittosporum tobira	2.25	0.3	0.28	0.171344	0.0619795	4.37387	3.93865	220.757	0.730702	2.73937	118.3	31.2	26.8	56	12.69	1.92	0.1	212	500	0.833	0.7544	0.2768	31.5251	20.8505	0.6614	0.3854	0.2045	8.74
	Pittosporum tobira	2.35	0.43	0.31	0.228577	0.0803295	3.23687	2.6847	212.091	0.681601	4.29695	125.3	30.7	26.9	52	11.68	2.04	0.09	228	600	0.833	0.7364	0.2429	34.1105	21.0851	0.6181	0.3781	0.2195	10.545
	Ligustrum lucidum	2.36	0.83	0.46	0.0823425	0.0275521	2.8495	6.27622	208.091	0.3125	7.15018	163.355	16.9	12.8	48	8.19	0.99	0.05	174	290	0.786	0.5755	0.2034	30.9177	18.9545	0.6131	0.4147	0.2565	13.449
	Ligustrum lucidum	2.56	0.78	0.49	0.112536	0.0700805	2.74362	6.42565	186.425	0.244469	7.66995	153.65	17.2	13.9	53	8.5	0.91	0.06	153	300	0.813	0.5933	0.2146	32.2046	18.629	0.5785	0.411	0.2569	16.061
	Ligustrum lucidum	2.31	0.82	0.5	0.105706	0.0390004	2.53038	6.35094	197.258	0.278485	6.67137	166.32	18.4	14.1	52	8.29	0.95	0.04	188	280	0.807	0.5746	0.251	29.7514	16.5091	0.5549	0.3902	0.2562	17.73
	Eriobotrya japonica	7.34	3.7	3.64	0.184647	0.0378899	2.92425	6.8967	206.936	0.2365	16.8499	185.511	21.9	18.2	38	9.15	1.75	0.08	185	300	0.79	0.7607	0.2811	23.9377	14.5773	0.609	0.3721	0.1546	10.946
	Eriobotrya japonica	7.52	3.63	3.52	0.156956	0.0423734	2.4335	6.4419	221.38	0.240664	17.5113	163.64	22.3	19.3	42	9.35	1.68	0.09	199	290	0.8	0.6884	0.3141	23.0115	13.6466	0.593	0.3522	0.1483	8.895
	Eriobotrya japonica	7.14	3.7	3.6	0.192223	0.023165	3.15475	6.6693	214.158	0.238582	20.5595	196.32	23.9	18.3	37	8.41	1.58	0.07	179	260	0.786	0.7582	0.2462	26.5408	15.7529	0.5935	0.3729	0.1864	10.107
Henan Agricultural University	Photinia serrulata	2.05	0.38	0.21	0.679369	0.26652	4.0815	3.46835	213.58	2.4568	12.7797	161.05	28.3	23.8	41	10.22	1.93	0.09	216	400	0.836	0.7855	0.2565	26.7341	16.8585	0.6306	0.4499	0.1794	16.882
	Photinia serrulata	1.94	0.31	0.19	0.784482	0.257927	4.41463	3.53555	232.935	1.82773	11.1346	153.2	27.6	24.1	45	10.19	2.16	0.11	238	290	0.821	0.7557	0.3135	26.6663	18.9912	0.7122	0.4889	0.2006	11.575
	Photinia serrulata	2.09	0.38	0.18	0.654873	0.247364	4.55875	3.34871	223.258	2.14227	12.4857	146.3	30.5	25	46	9.25	2.22	0.11	235	290	0.835	0.7023	0.2712	29.1767	17.2831	0.5924	0.4317	0.2485	17.109
	Euonymus japonicus	1.33	0.63	0.52	0.276418	0.087779	1.82387	1.02005	291.579	1.5863	8.55392	132.541	21.3	16.8	37	7.91	2.09	0.1	224	270	0.796	0.7951	0.5735	25.5712	17.1098	0.6691	0.3464	0.1631	4.989
	Euonymus japonicus	1.16	0.6	0.48	0.19395	0.07479	1.71175	1.23445	283.779	1.66753	8.02681	128.3	22.3	17.6	41	8.54	2.25	0.09	231	260	0.796	0.7967	0.495	25.6922	16.7845	0.6533	0.3399	0.1619	5.162
	Euonymus japonicus	1.2	0.56	0.5	0.237804	0.0715136	1.92637	1.34815	287.679	1.62692	7.46195	135.2	21.2	19	39	9.6	1.94	0.08	220	240	0.793	0.8289	0.5889	21.4973	17.2277	0.8014	0.3725	0.1357	4.17
	Pittosporum tobira	1.37	0.39	0.16	0.413862	0.12524	4.7955	7.24457	215.891	1.3215	6.67503	115.058	31.2	26.8	27	12.04	3.17	0.12	213	700	0.818	0.6682	0.3608	43.4674	30.5711	0.7033	0.4046	0.2714	12.558
	Pittosporum tobira	1.46	0.39	0.18	0.33905	0.118935	4.8655	6.78114	207.514	1.46233	6.06688	110.65	32.6	27.5	31	11.82	2.85	0.12	219	500	0.825	0.6668	0.3438	43.6456	28.1376	0.6447	0.408	0.2748	15.732
	Pittosporum tobira	1.39	0.47	0.08	0.311745	0.102206	4.16888	7.43317	211.702	1.39191	5.24787	116.53	31.6	27.6	29	12.19	3.37	0.13	216	700	0.827	0.5917	0.3409	55.1264	34.8709	0.6326	0.4154	0.2778	16.251
	Ligustrum lucidum	1.63	0.53	0.44	0.351047	0.0978411	3.09813	6.28921	245.646	0.5963	7.55231	140.098	17.8	15.8	28	9.63	2.15	0.09	165	400	0.847	0.6898	0.3236	31.0403	20.5038	0.6606	0.416	0.2547	12.349
	Ligustrum lucidum	1.82	0.59	0.49	0.412642	0.101768	3.815	5.77269	243.046	0.550635	6.34072	135.68	19.3	16.5	33	9.73	2	0.08	173	400	0.845	0.6874	0.2895	32.877	21.6166	0.6575	0.4302	0.2552	16.99
	Ligustrum lucidum	1.93	0.56	0.49	0.329992	0.112723	3.4675	6.03095	244.346	0.573467	5.9581	146.31	19	16.6	29	8.82	1.93	0.09	180	400	0.844	0.6924	0.2968	25.5167	16.7915	0.6581	0.4239	0.2241	15.423
	Eriobotrya japonica	4.86	1.3	1.18	0.593668	0.194309	2.72425	7.6861	187.869	0.5236	11.4761	111.343	34.6	27.8	44	10.35	1.93	0.09	228	300	0.822	0.7404	0.389	28.5351	18.067	0.6331	0.4352	0.2134	6.723
	Eriobotrya japonica	5.12	1.42	1.31	0.586071	0.170115	2.77475	7.57184	196.825	0.633695	9.10615	108.32	33.5	29.1	50	9.65	2.02	0.1	230	290	0.808	0.7029	0.4061	31.5785	21.5911	0.6837	0.419	0.2401	8.799
	Eriobotrya japonica	5.4	1.26	1.16	0.523714	0.180629	3.844	7.62897	192.347	0.578647	9.20066	121.2	36	28	44	9.78	1.76	0.09	226	300	0.829	0.6259	0.3717	36.7905	20.9335	0.569	0.4289	0.2703	7.855
Zhengzhou Botanical Garden	Photinia serrulata	1.71	0.33	0.19	0.801951	0.226659	4.9405	5.71849	237.47	8.6521	9.73655	139.467	29.6	24.8	38	12.73	2.7	0.12	275	400	0.798	0.756	0.425	29.0644	19.5782	0.6736	0.3874	0.1947	22.769
	Photinia serrulata	1.4	0.21	0.17	0.765923	0.268986	4.50725	5.83488	243.58	8.99183	11.3649	132.6	30.6	26.1	43	11.81	2.88	0.14	269	300	0.789	0.7242	0.419	25.443	17.5127	0.6883	0.3999	0.1823	15.398
	Photinia serrulata	1.38	0.21	0.18	0.742431	0.222275	4.71025	5.49109	240.525	8.82197	9.08186	142.3	29.5	24.4	42	12.7	2.99	0.13	280	300	0.82	0.7126	0.3045	31.2573	17.6917	0.566	0.3936	0.2356	17.275
	Euonymus japonicus	2.57	0.34	0.2	0.285338	0.0928083	3.15712	1.97837	289.556	2.8965	12.6914	129.575	24.5	19.3	37	8.68	2.29	0.09	255	280	0.811	0.813	0.5426	25.0331	18.3128	0.7315	0.3846	0.1619	4.006
	Euonymus japonicus	2.43	0.39	0.28	0.262182	0.0642056	3.06063	1.12725	315.556	2.94753	8.9871	123.6	23.2	20.5	40	8.25	2.07	0.08	235	300	0.786	0.7935	0.5277	29.6612	28.2542	0.9526	0.4499	0.1714	2.064
	Euonymus japonicus	2.37	0.33	0.3	0.233476	0.0747492	4.112	1.75367	302.556	2.92202	10.2666	132.5	22.2	17.5	37	9.31	2.25	0.1	244	290	0.781	0.8048	0.5289	28.0383	21.9926	0.7844	0.3938	0.1593	3.593
	Pittosporum tobira	0.9	0.21	0.12	0.662823	0.225277	3.48162	8.58502	222.535	5.9654	3.75933	104.149	33.6	28.2	39	14.75	3.78	0.15	266	290	0.832	0.7615	0.3736	30.4608	19.2798	0.6329	0.4969	0.1984	11.511
	Pittosporum tobira	0.74	0.18	0.14	0.745839	0.245038	4.43012	9.10479	210.98	5.99824	3.66533	101.3	32.6	29.3	43	13.49	4.12	0.13	267	400	0.842	0.7259	0.4173	31.465	19.5635	0.6218	0.4662	0.2054	13.717
	Pittosporum tobira	0.78	0.2	0.11	0.743295	0.272046	4.76825	8.45833	216.758	5.98182	3.99241	120.36	31.9	28.3	41	12.68	3.88	0.14	253	300	0.837	0.729	0.3883	32.9366	20.7583	0.6303	0.4789	0.2269	13.224
	Ligustrum lucidum	1.08	0.39	0.37	0.456499	0.154179	3.69862	6.13003	269.623	0.6846	3.3791	115.652	17.8	16.3	42	12.47	3.04	0.12	233	600	0.827	0.6991	0.2717	47.2111	29.5598	0.6261	0.5262	0.3756	27.731
	Ligustrum lucidum	1.28	0.38	0.31	0.425584	0.143011	4.327	6.27297	232.935	0.746032	3.9125	110.56	18.6	17.3	46	11.94	2.84	0.13	239	600	0.822	0.6979	0.2624	44.1639	25.7571	0.5832	0.5164	0.3305	25.604
	Ligustrum lucidum	1.38	0.42	0.32	0.370902	0.110638	3.60988	6.2015	251.279	0.715316	3.75213	132.56	18.2	17.1	44	11.62	2.91	0.14	227	600	0.833	0.7346	0.2409	44.9071	27.3256	0.6085	0.5029	0.3431	22.553
	Eriobotrya japonica	3.99	0.47	0.4	0.668119	0.23342	2.66163	8.06562	239.979	4.6932	11.0455	98.2985	19.3	18.6	42	12.73	1.8	0.07	238	290	0.835	0.785	0.4026	28.1256	18.4006	0.6542	0.428	0.229	15.333
	Eriobotrya japonica	4.01	0.5	0.57	0.585671	0.228534	2.6635	7.90486	224.447	4.70377	12.754	78.63	20.6	19.3	48	11.83	2.06	0.08	251	500	0.816	0.8051	0.32	36.3495	22.9429	0.6312	0.4492	0.2494	14.862
	Eriobotrya japonica	3.7	0.48	0.41	0.54561	0.214519	2.2055	7.98524	232.213	4.69848	12.2032	100.23	19.8	18.8	42	11.68	1.87	0.09	229	300	0.814	0.7709	0.3642	27.7095	17.8384	0.6438	0.4093	0.1901	21.699
	OJIP-time(ms)	v=(Ft-Fo)/(Fm-Fo)					OJIP-time(ms)	v=(Ft-Fo)/(Fm-Fo)					OJIP-time(ms)	v=(Ft-Fo)/(Fm-Fo)					OJIP-time(ms)	v=(Ft-Fo)/(Fm-Fo)					OJIP-time(ms)	v=(Ft-Fo)/(Fm-Fo)
Photinia serrulata		road	campus	park		Euonymus japonicus		road	campus	park		Pittosporum tobira		road	campus	park		Ligustrum lucidum		road	campus	park		Eriobotrya japonica		road	campus	park
	0.01	-0.01	-0.01	-0.02			0.01	-0.02	-0.02	-0.02			0.01	-0.01	-0.02	-0.01			0.01	-0.01	-0.01	-0.01			0.01	-0.02	-0.02	-0.02
	0.02	0	0	0.01			0.02	0.01	0.01	0.01			0.02	0.01	0	0			0.02	0	0	0.01			0.02	0	0	0.01
	0.03	0.01	0.01	0.01			0.03	0.01	0.01	0.01			0.03	0.01	0.01	0.01			0.03	0.01	0	0.01			0.03	0.01	0.01	0.01
	0.04	0.01	0.01	0.01			0.04	0.02	0.01	0.02			0.04	0.01	0.01	0.01			0.04	0.01	0.01	0.01			0.04	0.01	0.01	0.01
	0.05	0.01	0.01	0.01			0.05	0.02	0.02	0.02			0.05	0.01	0.01	0.01			0.05	0.01	0.01	0.01			0.05	0.01	0.01	0.02
	0.06	0.01	0.01	0.01			0.06	0.02	0.02	0.02			0.06	0.01	0.01	0.01			0.06	0.01	0.01	0.02			0.06	0.01	0.01	0.02
	0.07	0.01	0.02	0.02			0.07	0.03	0.02	0.03			0.07	0.02	0.01	0.02			0.07	0.02	0.01	0.02			0.07	0.02	0.02	0.02
	0.08	0.01	0.01	0.02			0.08	0.03	0.03	0.03			0.08	0.02	0.01	0.02			0.08	0.01	0.01	0.02			0.08	0.02	0.01	0.02
	0.09	0.02	0.02	0.02			0.09	0.04	0.03	0.03			0.09	0.02	0.02	0.02			0.09	0.02	0.01	0.02			0.09	0.02	0.02	0.03
	0.1	0.02	0.02	0.02			0.1	0.04	0.03	0.04			0.1	0.02	0.02	0.02			0.1	0.02	0.01	0.02			0.1	0.02	0.02	0.03
	0.11	0.02	0.02	0.03			0.11	0.04	0.03	0.04			0.11	0.03	0.02	0.02			0.11	0.02	0.02	0.03			0.11	0.02	0.02	0.03
	0.12	0.02	0.02	0.03			0.12	0.05	0.04	0.05			0.12	0.03	0.02	0.02			0.12	0.02	0.02	0.03			0.12	0.03	0.02	0.03
	0.13	0.02	0.02	0.03			0.13	0.05	0.04	0.05			0.13	0.03	0.02	0.03			0.13	0.02	0.02	0.03			0.13	0.03	0.02	0.03
	0.14	0.02	0.03	0.03			0.14	0.06	0.04	0.05			0.14	0.03	0.02	0.03			0.14	0.03	0.02	0.03			0.14	0.03	0.02	0.04
	0.15	0.03	0.03	0.04			0.15	0.06	0.05	0.06			0.15	0.04	0.03	0.03			0.15	0.03	0.02	0.03			0.15	0.03	0.03	0.04
	0.16	0.03	0.03	0.04			0.16	0.07	0.05	0.07			0.16	0.04	0.03	0.04			0.16	0.03	0.03	0.04			0.16	0.04	0.03	0.05
	0.17	0.03	0.03	0.04			0.17	0.07	0.05	0.07			0.17	0.04	0.03	0.04			0.17	0.03	0.03	0.04			0.17	0.04	0.03	0.04
	0.18	0.03	0.03	0.04			0.18	0.07	0.06	0.07			0.18	0.04	0.03	0.04			0.18	0.03	0.03	0.04			0.18	0.04	0.03	0.05
	0.19	0.03	0.04	0.05			0.19	0.08	0.06	0.08			0.19	0.05	0.03	0.04			0.19	0.03	0.03	0.04			0.19	0.04	0.03	0.05
	0.2	0.03	0.04	0.05			0.2	0.08	0.06	0.08			0.2	0.05	0.04	0.04			0.2	0.04	0.03	0.04			0.2	0.05	0.04	0.05
	0.21	0.04	0.04	0.05			0.21	0.09	0.07	0.08			0.21	0.05	0.04	0.04			0.21	0.04	0.03	0.04			0.21	0.05	0.04	0.05
	0.22	0.04	0.04	0.05			0.22	0.09	0.07	0.09			0.22	0.06	0.04	0.05			0.22	0.04	0.03	0.05			0.22	0.05	0.04	0.06
	0.23	0.04	0.04	0.06			0.23	0.1	0.08	0.09			0.23	0.06	0.04	0.05			0.23	0.04	0.03	0.05			0.23	0.05	0.04	0.06
	0.24	0.04	0.05	0.06			0.24	0.1	0.08	0.1			0.24	0.06	0.04	0.05			0.24	0.04	0.04	0.05			0.24	0.05	0.04	0.06
	0.25	0.04	0.05	0.06			0.25	0.11	0.08	0.1			0.25	0.06	0.04	0.05			0.25	0.04	0.04	0.05			0.25	0.06	0.04	0.06
	0.26	0.05	0.05	0.07			0.26	0.11	0.09	0.11			0.26	0.07	0.05	0.06			0.26	0.05	0.04	0.06			0.26	0.06	0.05	0.07
	0.27	0.05	0.05	0.07			0.27	0.12	0.09	0.11			0.27	0.07	0.05	0.06			0.27	0.05	0.04	0.05			0.27	0.06	0.05	0.07
	0.28	0.05	0.05	0.07			0.28	0.12	0.09	0.12			0.28	0.07	0.05	0.06			0.28	0.05	0.04	0.06			0.28	0.06	0.05	0.07
	0.29	0.05	0.05	0.07			0.29	0.13	0.1	0.12			0.29	0.07	0.05	0.06			0.29	0.05	0.04	0.06			0.29	0.07	0.05	0.08
	0.3	0.05	0.06	0.08			0.3	0.13	0.1	0.13			0.3	0.08	0.05	0.07			0.3	0.05	0.04	0.06			0.3	0.07	0.05	0.08
	0.4	0.07	0.08	0.1			0.4	0.18	0.14	0.17			0.4	0.11	0.07	0.09			0.4	0.07	0.06	0.08			0.4	0.1	0.07	0.1
	0.5	0.09	0.09	0.13			0.5	0.23	0.18	0.22			0.5	0.13	0.09	0.11			0.5	0.09	0.07	0.1			0.5	0.12	0.09	0.13
	0.6	0.11	0.11	0.15			0.6	0.28	0.22	0.26			0.6	0.16	0.11	0.14			0.6	0.11	0.08	0.12			0.6	0.15	0.11	0.16
	0.7	0.13	0.13	0.18			0.7	0.32	0.25	0.29			0.7	0.19	0.12	0.16			0.7	0.13	0.1	0.13			0.7	0.17	0.13	0.18
	0.8	0.15	0.15	0.2			0.8	0.35	0.28	0.33			0.8	0.21	0.14	0.18			0.8	0.14	0.11	0.15			0.8	0.2	0.14	0.2
	0.9	0.17	0.17	0.23			0.9	0.38	0.31	0.35			0.9	0.24	0.15	0.2			0.9	0.16	0.12	0.17			0.9	0.22	0.16	0.23
	1	0.19	0.18	0.25			1	0.41	0.33	0.38			1	0.26	0.17	0.22			1	0.18	0.13	0.18			1	0.24	0.17	0.25
	1.1	0.2	0.2	0.27			1.1	0.44	0.35	0.4			1.1	0.28	0.18	0.24			1.1	0.2	0.15	0.2			1.1	0.26	0.19	0.27
	1.2	0.22	0.21	0.28			1.2	0.46	0.37	0.42			1.2	0.3	0.19	0.25			1.2	0.21	0.16	0.21			1.2	0.28	0.2	0.29
	1.3	0.24	0.22	0.3			1.3	0.48	0.39	0.44			1.3	0.31	0.21	0.27			1.3	0.22	0.17	0.23			1.3	0.3	0.22	0.31
	1.4	0.25	0.23	0.32			1.4	0.49	0.41	0.45			1.4	0.33	0.22	0.28			1.4	0.24	0.18	0.24			1.4	0.31	0.23	0.32
	1.5	0.26	0.25	0.33			1.5	0.51	0.42	0.47			1.5	0.34	0.23	0.3			1.5	0.25	0.19	0.25			1.5	0.33	0.24	0.34
	1.6	0.28	0.26	0.34			1.6	0.52	0.44	0.48			1.6	0.35	0.24	0.31			1.6	0.26	0.19	0.26			1.6	0.34	0.25	0.35
	1.7	0.29	0.27	0.35			1.7	0.53	0.45	0.49			1.7	0.37	0.25	0.32			1.7	0.28	0.2	0.27			1.7	0.36	0.26	0.37
	1.8	0.3	0.28	0.37			1.8	0.54	0.46	0.5			1.8	0.38	0.26	0.33			1.8	0.29	0.21	0.28			1.8	0.37	0.27	0.38
	1.9	0.31	0.28	0.38			1.9	0.55	0.47	0.51			1.9	0.39	0.26	0.34			1.9	0.3	0.22	0.29			1.9	0.38	0.28	0.39
	2	0.32	0.29	0.38			2	0.56	0.48	0.52			2	0.39	0.27	0.35			2	0.3	0.22	0.3			2	0.39	0.28	0.4
	2.1	0.33	0.3	0.39			2.1	0.56	0.49	0.53			2.1	0.4	0.28	0.36			2.1	0.31	0.23	0.31			2.1	0.4	0.29	0.41
	2.2	0.33	0.3	0.4			2.2	0.57	0.49	0.54			2.2	0.41	0.29	0.36			2.2	0.32	0.23	0.32			2.2	0.41	0.3	0.42
	2.3	0.34	0.31	0.41			2.3	0.57	0.5	0.54			2.3	0.41	0.29	0.37			2.3	0.33	0.24	0.32			2.3	0.41	0.3	0.43
	2.4	0.35	0.32	0.41			2.4	0.58	0.51	0.55			2.4	0.42	0.3	0.38			2.4	0.33	0.25	0.33			2.4	0.42	0.31	0.44
	2.5	0.35	0.32	0.42			2.5	0.58	0.51	0.56			2.5	0.42	0.3	0.38			2.5	0.34	0.25	0.34			2.5	0.43	0.31	0.44
	2.6	0.36	0.33	0.42			2.6	0.58	0.52	0.56			2.6	0.43	0.31	0.39			2.6	0.34	0.25	0.34			2.6	0.43	0.32	0.45
	2.7	0.36	0.33	0.43			2.7	0.59	0.52	0.57			2.7	0.43	0.31	0.39			2.7	0.35	0.26	0.35			2.7	0.44	0.32	0.46
	2.8	0.37	0.33	0.43			2.8	0.59	0.52	0.57			2.8	0.44	0.32	0.4			2.8	0.35	0.26	0.35			2.8	0.44	0.33	0.46
	2.9	0.37	0.34	0.44			2.9	0.59	0.53	0.57			2.9	0.44	0.32	0.4			2.9	0.36	0.27	0.36			2.9	0.45	0.33	0.47
	3	0.37	0.34	0.44			3	0.59	0.53	0.58			3	0.44	0.33	0.4			3	0.36	0.27	0.36			3	0.45	0.34	0.47
	4	0.4	0.37	0.47			4	0.6	0.55	0.6			4	0.46	0.36	0.43			4	0.39	0.3	0.4			4	0.48	0.37	0.51
	5	0.41	0.39	0.48			5	0.6	0.57	0.61			5	0.48	0.39	0.45			5	0.41	0.33	0.43			5	0.5	0.39	0.53
	6	0.43	0.42	0.5			6	0.62	0.58	0.62			6	0.5	0.41	0.47			6	0.42	0.36	0.45			6	0.52	0.41	0.55
	7	0.44	0.44	0.51			7	0.63	0.6	0.63			7	0.51	0.43	0.49			7	0.44	0.38	0.47			7	0.53	0.43	0.56
	8	0.46	0.46	0.53			8	0.65	0.62	0.64			8	0.53	0.44	0.51			8	0.46	0.4	0.49			8	0.56	0.45	0.58
	9	0.48	0.48	0.55			9	0.66	0.64	0.65			9	0.55	0.46	0.53			9	0.47	0.42	0.5			9	0.58	0.47	0.6
	10	0.49	0.5	0.56			10	0.68	0.65	0.66			10	0.56	0.47	0.55			10	0.49	0.44	0.52			10	0.6	0.48	0.61
	11	0.51	0.52	0.58			11	0.69	0.67	0.67			11	0.57	0.48	0.56			11	0.5	0.45	0.53			11	0.61	0.5	0.63
	12	0.53	0.54	0.6			12	0.7	0.69	0.68			12	0.59	0.49	0.58			12	0.52	0.47	0.55			12	0.63	0.52	0.64
	13	0.54	0.56	0.61			13	0.71	0.7	0.69			13	0.6	0.5	0.59			13	0.53	0.49	0.56			13	0.65	0.53	0.66
	14	0.56	0.57	0.63			14	0.72	0.71	0.7			14	0.61	0.51	0.6			14	0.54	0.51	0.58			14	0.67	0.55	0.68
	15	0.57	0.59	0.64			15	0.73	0.73	0.71			15	0.62	0.52	0.62			15	0.56	0.53	0.59			15	0.68	0.56	0.69
	16	0.59	0.61	0.65			16	0.74	0.74	0.72			16	0.63	0.54	0.63			16	0.57	0.55	0.6			16	0.7	0.58	0.7
	17	0.6	0.62	0.66			17	0.75	0.75	0.73			17	0.65	0.55	0.64			17	0.58	0.56	0.61			17	0.71	0.59	0.72
	18	0.62	0.64	0.67			18	0.76	0.76	0.74			18	0.66	0.56	0.65			18	0.6	0.58	0.63			18	0.72	0.6	0.73
	19	0.63	0.65	0.68			19	0.77	0.77	0.74			19	0.67	0.57	0.67			19	0.61	0.6	0.64			19	0.73	0.61	0.74
	20	0.64	0.67	0.69			20	0.77	0.77	0.75			20	0.68	0.58	0.68			20	0.62	0.61	0.65			20	0.74	0.63	0.75
	21	0.65	0.68	0.7			21	0.78	0.78	0.76			21	0.69	0.58	0.69			21	0.63	0.63	0.66			21	0.75	0.63	0.76
	22	0.66	0.69	0.71			22	0.79	0.78	0.76			22	0.7	0.59	0.7			22	0.64	0.64	0.67			22	0.76	0.64	0.77
	23	0.67	0.7	0.72			23	0.79	0.79	0.77			23	0.71	0.6	0.7			23	0.65	0.65	0.68			23	0.77	0.65	0.77
	24	0.68	0.71	0.72			24	0.79	0.79	0.77			24	0.71	0.61	0.71			24	0.65	0.66	0.69			24	0.78	0.66	0.78
	25	0.69	0.72	0.73			25	0.8	0.8	0.78			25	0.72	0.61	0.72			25	0.66	0.67	0.7			25	0.78	0.67	0.79
	26	0.7	0.72	0.73			26	0.8	0.8	0.78			26	0.73	0.62	0.73			26	0.67	0.68	0.7			26	0.79	0.67	0.79
	27	0.71	0.73	0.74			27	0.8	0.8	0.78			27	0.73	0.63	0.73			27	0.67	0.69	0.71			27	0.79	0.68	0.8
	28	0.71	0.74	0.74			28	0.81	0.8	0.79			28	0.74	0.63	0.74			28	0.68	0.7	0.72			28	0.8	0.68	0.8
	29	0.72	0.74	0.75			29	0.81	0.81	0.79			29	0.74	0.64	0.74			29	0.68	0.7	0.72			29	0.8	0.69	0.8
	30	0.72	0.75	0.75			30	0.81	0.81	0.79			30	0.75	0.64	0.75			30	0.69	0.71	0.73			30	0.8	0.69	0.81
	40	0.76	0.78	0.78			40	0.82	0.81	0.8			40	0.78	0.68	0.78			40	0.72	0.76	0.77			40	0.82	0.73	0.83
	50	0.79	0.81	0.79			50	0.82	0.82	0.81			50	0.79	0.7	0.79			50	0.75	0.79	0.8			50	0.84	0.75	0.85
	60	0.82	0.83	0.81			60	0.82	0.82	0.81			60	0.8	0.71	0.8			60	0.78	0.83	0.84			60	0.85	0.78	0.87
	70	0.85	0.85	0.83			70	0.83	0.83	0.82			70	0.81	0.73	0.81			70	0.81	0.86	0.88			70	0.87	0.81	0.89
	80	0.88	0.88	0.85			80	0.85	0.85	0.83			80	0.82	0.74	0.83			80	0.85	0.89	0.92			80	0.88	0.84	0.91
	90	0.91	0.9	0.88			90	0.86	0.87	0.85			90	0.84	0.76	0.85			90	0.89	0.91	0.96			90	0.9	0.88	0.93
	100	0.93	0.92	0.9			100	0.89	0.89	0.87			100	0.86	0.79	0.87			100	0.92	0.93	1			100	0.92	0.9	0.95
	110	0.95	0.94	0.92			110	0.91	0.92	0.89			110	0.88	0.81	0.89			110	0.94	0.94	1.03			110	0.93	0.93	0.97
	120	0.96	0.95	0.94			120	0.93	0.94	0.91			120	0.9	0.84	0.91			120	0.95	0.95	1.05			120	0.94	0.94	0.99
	130	0.97	0.96	0.95			130	0.95	0.96	0.93			130	0.92	0.87	0.93			130	0.97	0.96	1.07			130	0.95	0.96	1
	140	0.98	0.97	0.96			140	0.96	0.97	0.95			140	0.94	0.89	0.95			140	0.97	0.97	1.08			140	0.96	0.97	1.01
	150	0.98	0.98	0.97			150	0.97	0.98	0.96			150	0.95	0.91	0.96			150	0.98	0.98	1.1			150	0.97	0.97	1.02
	160	0.99	0.98	0.98			160	0.98	0.99	0.97			160	0.96	0.92	0.97			160	0.98	0.98	1.1			160	0.98	0.98	1.02
	170	0.99	0.99	0.98			170	0.99	0.99	0.98			170	0.97	0.94	0.98			170	0.99	0.98	1.11			170	0.98	0.98	1.03
	180	0.99	0.99	0.98			180	0.99	0.99	0.98			180	0.97	0.95	0.98			180	0.99	0.99	1.12			180	0.98	0.99	1.03
	190	0.99	0.99	0.99			190	0.99	1	0.99			190	0.98	0.96	0.98			190	0.99	0.99	1.12			190	0.99	0.99	1.04
	200	1	0.99	0.99			200	1	1	0.99			200	0.98	0.96	0.99			200	1	0.99	1.13			200	0.99	0.99	1.04
	210	1	1	0.99			210	1	1	0.99			210	0.99	0.97	0.99			210	1	0.99	1.13			210	0.99	0.99	1.04
	220	1	1	0.99			220	1	1	1			220	0.99	0.97	0.99			220	1	0.99	1.13			220	1	1	1.04
	230	1	1	1			230	1	1	1			230	0.99	0.98	0.99			230	1	0.99	1.13			230	1	1	1.04
	240	1	1	1			240	1	1	1			240	0.99	0.98	1			240	1	1	1.14			240	1	1	1.04
	250	1	1	1			250	1	1	1			250	0.99	0.98	1			250	1	1	1.14			250	1	1	1.04
	260	1	1	1			260	1	1	1			260	1	0.99	1			260	1	1	1.14			260	1	1	1.05
	270	1	1	1			270	1	1	1			270	1	0.99	1			270	1	1	1.14			270	1	1	1.05
	280	1	1	1			280	1	1	1			280	1	0.99	1			280	1	1	1.14			280	1	1	1.05
	290	1	1	1			290	1	1	1			290	1	0.99	1			290	1	1	1.14			290	1	1	1.05
	300	1	1	1			300	1	1	1			300	1	0.99	1			300	1	1	1.14			300	1	1	1.05
	400	1	1	1			400	1	1	1			400	1	1	1			400	1	1	1.15			400	1	1	1.05
	500	1	1	1			500	0.99	0.99	1			500	1	1	1			500	1	1	1.15			500	1	1	1.04
	600	1	1	1			600	0.99	0.99	1			600	1	1	1			600	1	1	1.15			600	1	1	1.04
	700	0.99	1	1			700	0.99	0.99	0.99			700	1	1	1			700	0.99	1	1.14			700	0.99	0.99	1.04
	800	0.99	1	1			800	0.99	0.99	0.99			800	0.99	1	0.99			800	0.99	0.99	1.14			800	0.99	0.99	1.04
	900	0.99	0.99	1			900	0.99	0.99	0.99			900	0.99	0.99	0.99			900	0.99	0.99	1.14			900	0.99	0.99	1.04
	1000	0.99	0.99	1			1000	0.98	0.98	0.99			1000	0.99	0.99	0.99			1000	0.99	0.99	1.14			1000	0.99	0.99	1.03
	1100	0.99	0.99	0.99			1100	0.98	0.98	0.99			1100	0.99	0.98	0.99			1100	0.99	0.99	1.13			1100	0.99	0.99	1.03
	1200	0.99	0.99	0.99			1200	0.98	0.98	0.98			1200	0.98	0.98	0.99			1200	0.98	0.98	1.13			1200	0.99	0.98	1.03
	1300	0.99	0.99	0.99			1300	0.98	0.98	0.98			1300	0.98	0.97	0.98			1300	0.98	0.98	1.13			1300	0.99	0.98	1.03
	1400	0.99	0.99	0.99			1400	0.98	0.97	0.98			1400	0.98	0.97	0.98			1400	0.98	0.98	1.13			1400	0.98	0.98	1.03
	1500	0.98	0.99	0.99			1500	0.98	0.97	0.98			1500	0.97	0.96	0.98			1500	0.98	0.98	1.12			1500	0.98	0.98	1.02
	1600	0.98	0.98	0.99			1600	0.97	0.97	0.98			1600	0.97	0.96	0.97			1600	0.98	0.97	1.12			1600	0.98	0.97	1.02
	1700	0.98	0.98	0.99			1700	0.97	0.96	0.97			1700	0.97	0.95	0.97			1700	0.97	0.97	1.12			1700	0.98	0.97	1.02
	1800	0.98	0.98	0.99			1800	0.97	0.96	0.97			1800	0.97	0.95	0.97			1800	0.97	0.97	1.11			1800	0.98	0.97	1.02
	1900	0.98	0.98	0.99			1900	0.97	0.96	0.97			1900	0.97	0.94	0.97			1900	0.97	0.97	1.11			1900	0.97	0.97	1.02
	2000	0.98	0.98	0.98			2000	0.96	0.95	0.96			2000	0.96	0.94	0.96			2000	0.97	0.97	1.11			2000	0.97	0.96	1.01
	2100	0.97	0.97	0.98			2100	0.96	0.95	0.96			2100	0.96	0.93	0.96			2100	0.96	0.97	1.11			2100	0.97	0.96	1.01
	2200	0.97	0.97	0.98			2200	0.96	0.94	0.96			2200	0.96	0.93	0.96			2200	0.96	0.97	1.1			2200	0.97	0.96	1.01
	2300	0.97	0.97	0.98			2300	0.95	0.94	0.95			2300	0.96	0.92	0.95			2300	0.96	0.96	1.1			2300	0.97	0.96	1.01
	2400	0.97	0.97	0.98			2400	0.95	0.94	0.95			2400	0.96	0.92	0.95			2400	0.96	0.96	1.1			2400	0.97	0.95	1
	2500	0.97	0.97	0.98			2500	0.95	0.93	0.95			2500	0.96	0.92	0.95			2500	0.96	0.96	1.09			2500	0.96	0.95	1
	2600	0.97	0.96	0.98			2600	0.95	0.93	0.94			2600	0.96	0.92	0.95			2600	0.95	0.96	1.09			2600	0.96	0.95	1
	2700	0.96	0.96	0.98			2700	0.94	0.93	0.94			2700	0.95	0.91	0.95			2700	0.95	0.96	1.09			2700	0.96	0.95	1
	2800	0.96	0.96	0.97			2800	0.94	0.92	0.94			2800	0.95	0.91	0.94			2800	0.95	0.96	1.09			2800	0.96	0.95	1
	2900	0.96	0.96	0.97			2900	0.94	0.92	0.94			2900	0.95	0.91	0.94			2900	0.95	0.96	1.08			2900	0.96	0.94	0.99
	3000	0.96	0.96	0.97			3000	0.93	0.92	0.93			3000	0.95	0.91	0.94			3000	0.95	0.96	1.08			3000	0.96	0.94	0.99
